# Supplementary material for: Efficient and Scalable Precision Genome Editing in Staphylococcus aureus through Conditional Recombineering and CRISPR/Cas9-Mediated Counterselection
Source: mBio. 2018 Feb 20;9(1):e00067-18. doi: 10.1128/mBio.00067-18 (PMC5821094; doi:10.1128/mBio.00067-18)
Supplement: TABLE S1 [file mbo001183736st1.xlsx]

## Sheet: Sheet1
Table 1. Summary of Bacterial Strains and Plasmids
Bacterial strain or plasmid	Description (relevant genotype or phenotype)	Reference
Escherichia coli strains
DC10B	DH10B Δdcm; does not methylate DNA on cytosine	15
SA08B	DC10BΩPhelp-hsdMS (CC8-2) (SAUSA300_1751) of NRS384 integrated between the atpI and gidB genes	16
Staphylococcus aureus strains
N315	ST5, CC5 defined clinical isolate	40
ATCC 29213	ST5, CC5 type strain	37
Newman	ST8, CC8 type strain	39
Clinical 1	ST188, CC1, primary clinical isolate	This study
Clinical 2	ST3499, CC5 primary clinical isolate	This study
Clinical 3	ST582, CC15, primary clinical isolate	This study
Clinical 4	ST121, CC121, primary clinical isolate	This study
Clinical 5	ST8, CC8, primary clinical isolate	This study
Clinical 6	ST97, CC97, primary clinical isolate	This study
Plasmids
pCN50	E.coli - S. aureus shuttle vector, containing pT181 replicon. Chloramphenicol resistance marker in S. aureus.	36
pCN33	E.coli - S. aureus shuttle vector, containing pT181 replicon. Erythromycin resistance marker in S. aureus.	36
pCAS9	Expression vector for CAS9	27
pCL52.2	Contains E194ts replicon, compatible replicon with pT181 replicon.	59
pCN50-BSAI	Mutagenized variant of pCN50 lacking a BSAI restriction site	This study
pCN50-EF2132	Expression vector for EF2132 recombinase	This study
pCN50-gp20	Expression vector for gp20 recombinase	This study
pCN50-recTS2	Expression vector for recTS2 recombinase	This study
pCN50-recTS3	Expression vector for recTS3 recombinase	This study
pCN50-bet	Expression vector for bet recombinase	This study
pCN50-BSAI-emrc	pCN50-BSAI vector containing erythromycin resistance gene for S. aureus selection. Intermediate step from pCAS9counter production.	This study
pCN50-ermc-E194ts	pCN50-BSAI-emrc containing E194ts replicon. Intermediate step from pCAS9counter production.	This study
pCN50-ermc-Cas9	pCN50-BSAI-emrc-E194ts containing cas9 gene. Intermediate step from pCAS9counter production.	This study
pCAS9counter	Vector expressiong cas9 and sgRNA under control of PRAB17 promoter on pCN50-ermc-E194ts backbone. Counterselection vector.	This study
pCN-EF2132tet	Expresses EF2132 recombinase and tetR cassette on pCN50 backbone. Recombineering vector.	This study
