# Supplementary material for: Efficient and Scalable Precision Genome Editing in Staphylococcus aureus through Conditional Recombineering and CRISPR/Cas9-Mediated Counterselection
Source: mBio. 2018 Feb 20;9(1):e00067-18. doi: 10.1128/mBio.00067-18 (PMC5821094; doi:10.1128/mBio.00067-18)
Supplement: TABLE S2 [file mbo001183736st2.xlsx]

## Sheet: Sheet1
Table 2. Summary of oligonucleotides used
Oligonucleotide Name	OligonucleotideSequence	Purpose / Notes
PCR and Cloning Oligonucleotides
pCN_AMP_mut_F	GTGAGCGTGGttcaCGCGGTATCA	Site directed mutagenesis primers to eliminate bsaI site in pCN-vector series
pCN_AMP_mut_R	CGGCTCCAGATTTATCAGC	Site directed mutagenesis primers to eliminate bsaI site in pCN-vector series
bet_recombinase	atgctgcCCCGGGccaggcatcaaataaaacgaaaggctcagtcgaaagactgggcctttcgttttatctgttgtttgtcggtgaacgctctctactagagtcacactggctcaccttcgggtgggcctttctgcgtttataCTATTAGTACAGTAGTGTCTCTTAtGaCaaAAaGaGCAaAATTTtgAtaAaataGtAttaGATACCAAAGGAGGCATATCAAATGTCAACAGCGTTAGCTACACTTGCAGGTAAACTTGCAGAAAGAGTCGGTATGGATTCTGTTGATCCGCAAGAGTTAATTACAACTTTAAGACAAACTGCATTCAAGGGTGATGCTTCTGACGCTCAATTTATTGCTTTGTTAATTGTGGCGAATCAATATGGATTAAATCCGT…	bet recombinase G-block
gp20_recombinase	atgctgcCCCGGGccaggcatcaaataaaacgaaaggctcagtcgaaagactgggcctttcgttttatctgttgtttgtcggtgaacgctctctactagagtcacactggctcaccttcgggtgggcctttctgcgtttataCTATTAGTACAGTAGTGTCTCTTAtGaCaaAAaGaGCAaAATTTtgAtaAaataGtAttaGATACCAAAGGAGGCATATCAAATGACAGAGAATAATAAATTACAAACAATCGAACAACAATTAGTACAAGAAAAGAATGTATCAGATAATGTATTAAATAAAGTACGTGTACTAGAATCACAAGGCAATTTAGAATTACCAAATGATTATAGTCCATCAAATGCAATGAAACAGGCTTGGTTACAAATTAGTCAAG…	gp20 recombinase G-block
recTS2_recombinase	atgctgcCCCGGGccaggcatcaaataaaacgaaaggctcagtcgaaagactgggcctttcgttttatctgttgtttgtcggtgaacgctctctactagagtcacactggctcaccttcgggtgggcctttctgcgtttataCTATTAGTACAGTAGTGTCTCTTAtGaCaaAAaGaGCAaAATTTtgAtaAaataGtAttaGATACCAAAGGAGGCATATCAAATGACAAACGAGTTGTTGTTAAAAAACAACAAAATGGGCGATAATGTTTTATCTCGAGTTAAGACATTAGAGGCACAGGGAGACTTACAGTTCCCTGCGAACTATTCACCGGAAAATGCAATGAAATCTGCAATGTTACAGTTGCAGGAATTGAAGGGAAGTAAAAAGGACGGTT…	recTS2 recombinase G-block
recTS3_recombinase	atgctgcCCCGGGccaggcatcaaataaaacgaaaggctcagtcgaaagactgggcctttcgttttatctgttgtttgtcggtgaacgctctctactagagtcacactggctcaccttcgggtgggcctttctgcgtttataCTATTAGTACAGTAGTGTCTCTTAtGaCaaAAaGaGCAaAATTTtgAtaAaataGtAttaGATACCAAAGGAGGCATATCAAATGACGGAAAATAATAAATTACAGACTATAGAGCAACAGTTAGTTCAAGAGAAAAATGTCTCTGATAACGTGTTGAATAAAGTGCGTGTGTTGGAAAGTCAGGGAAATTTAGAGTTACCGAATGACTACTCACCTTCTAACGCAATGAAGCAAGCGTGGTTACAAATTTCTCAGG…	recTS3 recombinase G-block
EF2132_recombinase	atgctgcCCCGGGccaggcatcaaataaaacgaaaggctcagtcgaaagactgggcctttcgttttatctgttgtttgtcggtgaacgctctctactagagtcacactggctcaccttcgggtgggcctttctgcgtttataCTATTAGTACAGTAGTGTCTCTTAtGaCaaAAaGaGCAaAATTTtgAtaAaataGtAttaGATACCAAAGGAGGCATATCAAATGGGAAATGAGTTGATAGTCAGTGTACAGAACAGAATTCAAGAGATGCAGCACGGTGAGGGTTTACGATTACCAACGGGATATAGTGTGGGTAATGCATTAAACTCTGCGTATTTAATCTTGTCTGATAACTCTAAGGGAAAATCATTGTTAGAAAAGTGCCATCCAACGTCAG…	EF2132 recombinase G-block
OrfC_recombinase	atgctgcCCCGGGccaggcatcaaataaaacgaaaggctcagtcgaaagactgggcctttcgttttatctgttgtttgtcggtgaacgctctctactagagtcacactggctcaccttcgggtgggcctttctgcgtttataCTATTAGTACAGTAGTGTCTCTTAtGaCaaAAaGaGCAaAATTTtgAtaAaataGtAttaGATACCAAAGGAGGCATATCAAATGGCTACTCAGAAGGTAGACAAGCGATCAATGATGGTTGCTAATCAAAAGACGGTTATGGGTTTATTGGAGCAGATGAAAGGCGAGATAGCACGATGCTTGCCGAAGCATTTAACTCCTGAACGTATGGCACGAATTGCTATGACGGAGTTGCGTAAGACACCTAAGTTACAGG…	OrfC recombinase G-block
TetR_cassettev3	AgttgaagaaggccgcggcctcgagAtGaCaaAAaGaGCAaAATTTtgAtaAaataGtAttaGATACCAAAGGAGGCATATCAA ATGATGAGTCGATTGGATAAATCAAAGGTGATAAATAGTGCGTTAGAGTTATTGAATGAAGTTGGAATCGAGGGCTTGACTACGAGAAAATTGGCGCAAAAGTTGGGCGTGGAACAGCCTACGTTATATTGGCATGTAAAAAACAAGAGAGCATTATTAGACGCATTGGCGATCGAAATGTTGGATCGACATCACACGCACTTCTGTCCTTTAGAGGGTGAGTCATGGCAGGACTTCTTACGTAACAATGCGAAAAGTTTCAGATGCGCGTTGTTGTCACATCGAGACGGTGCGAAAGTACACTTGGGCACGAG…	G-block containing S. aureus-codon optimized tetR under P23 promoter
tetR-gibson_pcn50F	tggcttaactatgcggccgctcgagAAATAATAAAAAAGCCGGATTAATAATC	Use to amplify tetR cassette for gibson assembly into pcn50-derived vector
tetR-gibson_pcn50R	agttgaagaaggccgcggcctcgaGATCCAAGTAAAAAACTAGTTTG	Use to amplify tetR cassette for gibson assembly into pcn50-derived vector
675_ermC_F	CTCTGCGGGCCCACCTAGGAATTGAATGAGACATGCTAC	Amplification of ermC for cloning into pCN50-derived vectors
674_ermC_R	TCTCTTCTCGAGCGCCGCGGAAAACTGGTTTAAGCCGAC	Amplification of ermC for cloning into pCN50-derived vectors
sgRNA_v3	GttttttGGCGCCTTCATGAAAAACTAAAAAAAATATGAACactctatcattgatagagATTAATTAAAATAAGCT CGAGACCACCTGTATAAAACAAATCAATATAGCTAAGGACAAAAGCGACTTTAGATTCTAACTATTGATTTTGGCGATAAAGTATCATTTAGGAAGCAGATATTGATGGTCTCGTTTTAGAGCTAGAAATAGCAAGTTAAAATAAGGCTAGTCCGTTATCAACTTGAAAAAGTGGCACCGAGTCGGTGCTTTTTTagtctgccagagaatataaaaagccagattattaatccggcttttttattatttGGCGCCtttttG	G-block containing synthetic sgRNA under PRAB17 promoter, followed by transcriptional terminator. Contains ~100 bp nucleotide sequence between BSAI cloning sites.
pcn50-ermc_repliconoverlap_F	GGGCCCACCTAGGAATTG	Amplify pCN50-BSAI-ermc to accept E194ts replicon
pcn50-ermc_repliconoverlap_F	GGCGCCTGTCACTTTGCTTG	Amplify pCN50-BSAI-ermc to accept E194ts replicon
pE194ts_replicon_gibson_F	atatcaagcaaagtgacaggcgccATCACACGCAAAAAGGAAATTG	Amplify E194ts replicon for gibson cloning into pCN50-ermc
pE194ts_replicon_gibson_R	attcaattcctaggtgggcccAGTCGGCTTAAACCAGTTTTC	Amplify E194ts replicon for gibson cloning into pCN50-ermc
cas9toprab17	GTAACCTGCAGGTTCATGAAAAACTAAAAAAAATATGAACactctatcattgatagagATTAATTAAAATAAGCTactctatcattgatagagtGATCCAAATTTAGGAGGCAAAAATGG	Amplify extended and improved xyl/tet operator from from PRAB17 with S. aureus consensus RBS for cloning CAS9
CAS9_r_V3	AAACCCGGGagtcttgaaaagcccctgtattact	Amplify extended and improved xyl/tet operator from from PRAB17 with S. aureus consensus RBS for cloning CAS9
sgRNA_V3_check_F	AAAAATATGAACactctatcattg	Use to check for presence of sgRNA targeting oligonucleotide. Will amplify product ~350 bp in size for native sgRNA template, and ~280 bp if a targeting oligo has been successfully cloned.
sgRNA_V3_check_R	CGGTGCCACTTTTTCAAGTT	Use to check for presence of sgRNA targeting oligonucleotide. Will amplify product ~350 bp in size for native sgRNA template, and ~280 bp if a targeting oligo has been successfully cloned.
Cas9_ssRA_SDM_F	agctTGAAGTATATTTTAGATGAAGATTATTTCTTAATAAC	Introduce S. aureus SsrA tag onto Cas9 by site directed mutagenesis
Cas9_ssRA_SDM_R	gcaacGTCACCTCCTAGCTGACT	Introduce S. aureus SsrA tag onto Cas9 by site directed mutagenesis
Muts_f1	CTCAAGCGCTTATATCATCAATTTT	use to amplify mutS gene from S. aureus.
Muts_r1	CACGGAATCCTAATGTCCTAATATG	use to amplify mutS gene from S. aureus.
CyoD_amp_F	TTAGGTTTAGTCTTTGTTGGATTCG	use to amplify cyoD gene from S. aureus.
CyoD_amp_R	GAGTTGGCATCAGACTAAAATGAAT	use to amplify cyoD gene from S. aureus.
BaeS_amp_F	GAATGAAGAAATACCATCATCAACC	use to amplify baeS gene from S. aureus.
BaeS_amp_R	TTGTAGGTGAATATATTGGCAGGAT	use to amplify baeS gene from S. aureus.
AroE_amp_F	TGCCTAAGAAAGAAATAAAACAACG	use to amplify aroE gene from S. aureus.
AroE_amp_R	TCATAGATCCAATCACTTGCACTAA	use to amplify aroE gene from S. aureus.
NupC_amp_F	ATAACAAAACAAATTTTGCTCGAAG	use to amplify nupC gene from S. aureus.
NupC_amp_R	TAAATCATAGGTGGGTGCTAAATGT	use to amplify nupC gene from S. aureus.
YpfH_amp_F	GGCAACGAAATATAAAGAGGTAGGT	use to amplify ypfH gene from S. aureus.
YpfH_amp_R	GATTGTTCGGTTTCATCTTACTCAT	use to amplify ypfH gene from S. aureus.
YhcF_amp_F	ATGTCGATGTTGAGGTGAAATAAAT	use to amplify yhcF gene from S. aureus.
YhcF_amp_R	ATCCTTGAGGAACTTTGAAAGAGAT	use to amplify yhcF gene from S. aureus.
PurR_amp_F	GGAATCTGACCAGAAGTATAAACCA	use to amplify purR gene from S. aureus.
PurR_amp_R	GGTGATTCTTGCTAAACCAAACTTA	use to amplify purR gene from S. aureus.
rpoB_mutcheck_F	attatcacaattcatggaccaagca	use to amplfiy S. aureus rpoB region surrounding site engineered by RpoBH481Y
rpoB_mutcheck_R	ggtgtttcaataaagccgaattcat	use to amplfiy S. aureus rpoB region surrounding site engineered by RpoBH481Y
RPOB_H481Y_HRrc	t*c*a*c*gtgttaaaccaccaggtcctaatgctgatagacgGcgCttGtAGgtCaactcagctaatgggtttgcttggtccatgaattgtgat	90bp probe with 4 5’ phosphothiorate bonds and silent MMR bypass mutations to introduce rifampin resistance
RpoB2PTbothends_HRrc	t*c*acgtgttaaaccaccaggtcctaatgctgatagacgGcgCttGtAGgtCaactcagctaatgggtttgcttggtccatgaattgtg*a*t	90bp probe with 2 5’ phosphothiorate bonds and 2 3' phosphothiorate bonds to introduce rifampin resistance
RpoBnoMMR_HRrc	t*c*a*c*gtgttaaaccaccaggtcctaatgctgatagacgacgtttGTAcgttaactcagctaatgggtttgcttggtccatgaattgtgat	90bp probe with 5’ phosphothiorate bonds and without MMR bypass to introduce rifampin resistance
RpoB70mer_HRrc	a*a*c*c*accaggtcctaatgctgatagacgGcgCttGtAGgtCaactcagctaatgggtttgcttggtccat	70bp probe with 5’ phosphothiorate bonds to introduce rifampin resistance
RpoB50mer_HRrc	t*c*c*t*aatgctgatagacgGcgCttGtAGgtCaactcagctaatgggtttg	50bp probe with 5’ phosphothiorate bonds to introduce rifampin resistance
RpoB100mer_HRrc	g*a*g*c*acgttcacgtgttaaaccaccaggtcctaatgctgatagacgGcgCttGtAGgtCaactcagctaatgggtttgcttggtccatgaattgtgataa	100bp probe with 5’ phosphothiorate bonds to introduce rifampin resistance
RpoB_H481Y_NoPAM_HRrc	T*c*a*c*gtgttaaaccaccaggtcctaatgctgatagacgGcgCttGtAGgtCaactcagcCaaCggAttGgcttggtccatgaattgtgat	Use to engineer rifampin resistance in S. arueus and to eliminate adjacent PAM
mutS_deletion_oligo	a*a*t*t*ggtgtcatattagataaattcaaatttttaatttgtagttcttttatttttaaatattgctgcatcattggtgtaacattagacat	Use to engineer mutS deletion in S. aureus
BaeS_deletion_oligo	T*T*A*T*GACGTAATGTCTAATTTGTGTAATGTTACAGTCATCGTAGTCGATACGACGCCAATAATGATTTGACTTCTAATTGATAACACCAT	Use to engineer baeS deletion in S. aureus
AroE_deletion_oligo	T*T*A*T*TCTCCTTTTAATTGTTGTAAAACTGCTGTTTTCATAGAATTCGACAAGGAATGTGAAATAGGATTTCCGATAACTGCAAATTTCAT	Use to engineer aroE deletion in S. aureus
NupC_deletion_oligo	T*T*A*C*CATGCAAATAAACCAACGAAAGCTGCTGTTAATAATGAAACACCAAGAAATACAATTAGACCAATAATGTTGATTAATAAAAACAT	Use to engineer nupC deletion in S. aureus
CyoD_deletion_oligo	T*T*A*T*AAGTGTGAAGAGTGACCGCCTTGCATAACCCAATATGTTCCGATAGATGCGATAAATCCTACAGTATGTTTCATTATTGTACTCAT	Use to engineer cyoD deletion in S. aureus
PurR_deletion_oligo	T*T*A*T*GAAAACTTAGATAAACTGTTGCCAGGTTCTACGTTAAACTCATATTGCGTCATAAAAACAATTCTCTCGCTTCGTTTATATCTCAT	Use to engineer purR deletion in S. aureus
YpfH_deletion_oligo	T*T*A*T*TTCCCAAGTATTTGTTGACCAGCCGTTAATCCAGTTTCTGTTAGCGTTGGTGCACCTTTTTGTCCTTCACGAAAAATATGTTCCAT	Use to engineer ypfH deletion in S. aureus
YhcF_deletion_oligo	T*C*A*T*GATGATTCCTCCTCATAAATGAACGTTAAAATATCTTGAAGTTCATAAATCGGAAAATCACTATTGTTTTTTAAAATTATTTTCAT	Use to engineer yhcF deletion in S. aureus
Counterselection Targeting Oligos
rpoB_sgrna_up_v2_prab17	AGCTCCGTCTATCAGCATTAGGACCG	targets PAM next to rpoB mutation
rpoB_sgrna_down_v2	aaaacGGTCCTAATGCTGATAGACGG	targets PAM next to rpoB mutation
GFP_GFPtarget_F_V3_prab17	AGCTCCCAATTCTTGTTGAATTAGAG	targets GFP
GFPtarget_R_V3	aaaacTCTAATTCAACAAGAATTGGG	targets GFP
MutStarget_up2_prab17	AGCTCGGACGAAACGAAAACACCAAG	targets PAM internal to mutS deletion
mutStarget_down2	aaaacTTGGTGTTTTCGTTTCGTCCG	targets PAM internal to mutS deletion
BaeS_sgRNA_up	AGCTCGGTATTAGCGATGAAGGTATG	targets PAM internal to baeS deletion
BaeS_sgRNA_down	AAAACATACCTTCATCGCTAATACCG	targets PAM internal to baeS deletion
AroE_sgRNA_up	AGCTCGGCGCAGGTGGTGCAAGTAAG	targets PAM internal to aroE deletion
AroE_sgRNA_down	AAAACTTACTTGCACCACCTGCGCCG	targets PAM internal to aroE deletion
NupC_sgRNA_up	AGCTCGGGGGTCAAAAAGCAGTAAGG	targets PAM internal to nupC deletion
NupC_sgRNA_down	AAAACCTTACTGCTTTTTGACCCCCG	targets PAM internal to nupC deletion
CyoD_sgRNA_up	AGCTCGGCTTTGCATTCGTCCAAGCG	targets PAM internal to cyoD deletion
CyoD_sgRNA_down	AAAACGCTTGGACGAATGCAAAGCCG	targets PAM internal to cyoD deletion
PurR_sgRNA_up	AGCTCGGGCTGGTGGCTCTATTAAG	targets PAM internal to purR deletion
PurR_sgRNA_down	AAAACTTAATAGAGCCACCAGCCCG	targets PAM internal to purR deletion
YpfH_sgRNA_up	AGCTCGGGGACAAGTTTCAGAAAATG	targets PAM internal to ypfH deletion
YpfH_sgRNA_down	AAAACATTTTCTGAAACTTGTCCCCG	targets PAM internal to ypfH deletion
YhcF_sgRNA_up	AGCTCGGGAAAAGGGACCTTTGTTAG	targets PAM internal to yhcF deletion
YhcF_sgRNA_down	AAAACTAACAAAGGTCCCTTTTCCCG	targets PAM internal to yhcF deletion
Asterisk (*) indicates phosphothioate bond
